# Supplementary material for: PfAP2-G2 Is Associated to Production and Maturation of Gametocytes in Plasmodium falciparum via Regulating the Expression of PfMDV-1
Source: Front Microbiol. 2021 Jan 18;11:631444. doi: 10.3389/fmicb.2020.631444 (PMC7848025; doi:10.3389/fmicb.2020.631444)
Supplement: Supplementary file 1 [file Table_1.XLSX]

## Sheet: Sheet1
Primers used in the study
Primers for detecting transgenic parasites
P1	GAATAATGATTATTACAATGCATATG
P2	CAAAAAACTACTAAAGTGAATTAAATG
P3	GAATGTTGTAATTTTGATATGATGTC
P4	AAAAAGAAAAAAGAAAAAATTAAACATATAC
Primers for RT-qPCR
AP2-G2-FW	ATTAAGGGAAGTATTTGGACC
AP2-G2-RV	CACTAACTTTATATTGAGCCG
AP2-G2-5'-FW	ATGCTTAAATATTTTAAATTCGGTTAAG
AP2-G2-5'-RV	TATCATCTTTATATTCATAATTACCTTTC
MDV1-FW	TTTGTACCTTTCGAAGAAAATAAC
MDV1-RV	CTTTTCATAATCCTCAACTAATTC
GDV1-FW	TTTATAAAATTAGGCCCAGGAAG
GDV1-RV	GATAATAGAATGGAGAATAAGCC
AP2-G-FW	TAAAGGACAGAGAAAATTCCTAC
AP2-G-RV	ATACCATTTTGTTGAGTTTCTCC
AP2-FG-FW	CGAGATAATACATATGAACCTTG
AP2-FG-RV	CCATATTCCTAATTTTATCAGCG
GEST-FW	CAGTTTCGAAGACAAAATTGAAG
GEST-RV	ATCCTTATCTAATTGTCCAAGAG
GAMER-FW	TTTGCAGGACCTGATGATAG
GAMER-RV	TCACGTAAGAGGTCTTTTGC
G27/25-FW	TTGACACCTATGAATATGTCAAG
G27/25-RV	AGAAATTGACTTATTCTTGCTGC
MSP7-FW	AGCTAAACATATGACTGAAATTTTC
MSP7-RV	TTTGTTTTGCATAACTATAAACACC
PF3D7_0717700-FW	AAGTAGCAGGTCATCGTGGTT
PF3D7_0717700-RV	TTCGGCACATTCTTCCATAA
Primers for CHIP-qPCR
MDV1-500-FW	ACAATAACATAAAATGAAATCAAAATATG
MDV1-500-RV	TTAAGAAATGATTATTCCTTATTATTTTC
MDV1-1000-FW	AGTATATAATTCACACCTTAATTATG
MDV1-1000-RV	ATCAATTCGTGAAAAATACAAAATAG
MDV1-1500-FW	AAAATTATAAGTAATTTACCTGATAAGG
MDV1-1500-RV	TTTTCATGTGTAATTACGTATATATTTG
Pf3D7_1139300-FW	AGACAGCTAAGAACGAGAAG
Pf3D7_1139300-RV	CTTGCCACCACTTAATCTAC
Pf3D7_0314700-500-FW	TTTATTTATTATTTACACACACGTAG
Pf3D7_0314700-500-RV	GAATTATGTCTATGTATCTTTACAAC
Pf3D7_0314700-1000-FW	AATAGTGAGTACCTATATTTTTATAAC
Pf3D7_0314700-1000-RV	ATGGTATACACATACATTTATATTTAC
Pf3D7_0414500-500-FW	TTGTTTAATACAAAGAACTTATAGGG
Pf3D7_0414500-500-RV	TCTTCTTCATTAAAACATTAAGGATC
Pf3D7_0801400-500-FW	GAGTGTATATCGTTATTTAAAAGTTTAC
Pf3D7_0801400-500-RV	TAACTAAAATGATTGTATACTTATATGC
Pf3D7_0801400-1000-FW	ATAATGTGTGTTATATAATCACAGG
Pf3D7_0801400-1000-RV	GAAAATAAAGATATATGTTCTTTCAC
Pf3D7_1031000-500-FW	TCTCACAGAGCTTATAAATGTTG
Pf3D7_1031000-500-RV	TCTCTAAGAATTGGTGTATGAAC
Pf3D7_1031000-1000-FW	GTAGAAGATTATACAACTCATAAC
Pf3D7_1031000-1000-RV	TCGGAGTTTTTATCAATATGAATC
Pf3D7_1224600-500-FW	GAAAAATATTAGGTAAATCATTTATACC
Pf3D7_1224600-500-RV	CACAACATATATTATGTTTATATTTCCC
Pf3D7_1224600-1000-FW	AACACCCTCTACATATTTCTATG
Pf3D7_1224600-1000-RV	GTGTTGCTTCATTTATATGTCTG
Pf3D7_1319800-500-FW	CATATAAAAATAACGCTGAGCAC
Pf3D7_1319800-500-RV	CGTATTTTAATTTTGCTGTCCC
Pf3D7_1319800-1000-FW	TCAGGAAAATAAAGAGATATAGGTC
Pf3D7_1319800-1000-RV	ACAATACACACATTTTACATGTGTG
Pf3D7_1346700-500-FW	AAATGAACATATAATATTAAAGCGTG
Pf3D7_1346700-500-RV	ACATGAAAATATTTATAGGTTTGTAC
Pf3D7_1346700-1000-FW	TATCTTTTAAGTGAGTGTATAATAC
Pf3D7_1346700-1000-RV	TATCTTACATATTTGTTTTTCATCG
Pf3D7_1430800-500-FW	AGTATATTTCTAGCAGTCTGC
Pf3D7_1430800-500-RV	GTGTGTCTTTATGCTCATATAC
Pf3D7_1430800-1000-FW	TCACGAATATTTTCTTGAATATATAAG
Pf3D7_1430800-1000-RV	ATTTTCTACATTTTGATGTTATATATG
Pf3D7_1473700-500-FW	ACATATATATATTTAAAGGATCCCC
Pf3D7_1473700-500-RV	TTCATAAATAACTTTCTAAAGAGTC
Pf3D7_1431100-500-FW	CAGGCTCATAACATACATATATAC
Pf3D7_1431100-500-RV	AGAATGTGTGTATTTCTTTTTTCAG
Pf3D7_1431100-1000-FW	TTTCACACGAAAAGAAATATATGC
Pf3D7_1431100-1000-RV	TATCTTTCTGATTAGTCTTTTCAG
