# Supplementary material for: PfAP2-G2 Is Associated to Production and Maturation of Gametocytes in Plasmodium falciparum via Regulating the Expression of PfMDV-1
Source: Front Microbiol. 2021 Jan 18;11:631444. doi: 10.3389/fmicb.2020.631444 (PMC7848025; doi:10.3389/fmicb.2020.631444)
Supplement: Supplementary file 2 [file Table_2.XLSX]

## Sheet: Sheet1
Supplementary Table 2
Ring stage RNA-seq
GeneSymbol	log2FoldChange	pvalue	Description	Change
PF3D7_0831800	-11.7614	3.01e-07	histidine-rich protein II	down-regulated
PF3D7_1216500	-1.96779	2.09e-05	male development gene 1	down-regulated
PF3D7_0801400	-1.55494	0.0494678	conserved Plasmodium protein, unknown function	down-regulated
PF3D7_1473700	-1.40103	0.012633	nucleoporin NUP116/NSP116, putative	down-regulated
PF3D7_1346700	-1.36931	0.0155812	6-cysteine protein	down-regulated
PF3D7_1431100	-1.27097	0.00219901	conserved Plasmodium protein, unknown function	down-regulated
PF3D7_1319800	-1.26735	0.0218921	conserved Plasmodium protein, unknown function	down-regulated
PF3D7_0414500	-1.23234	0.0262886	RNA-binding protein, putative	down-regulated
PF3D7_1031000	-1.16376	0.0144512	25 kDa ookinete surface antigen precursor	down-regulated
PF3D7_1224600	-1.12206	0.0116507	cytochrome c heme lyase, putative	down-regulated
PF3D7_1430800	-1.08866	0.0329868	conserved Plasmodium protein, unknown function	down-regulated
PF3D7_0314700	-1.02929	0.0286081	zinc finger protein, putative	down-regulated
PF3D7_1235200	1.00722	0.0253356	V-type K+-independent H+-translocating inorganic pyrophosphatase	up-regulated
PF3D7_0803300	1.00852	0.0167536	mitogen-activated protein kinase organizer 1, putative	up-regulated
PF3D7_1338700	1.03437	0.0126977	conserved Plasmodium protein, unknown function	up-regulated
PF3D7_0316000	1.04851	0.0260362	microneme associated antigen	up-regulated
PF3D7_1411800	1.05116	0.00968258	conserved Plasmodium protein, unknown function	up-regulated
PF3D7_0108600	1.05684	0.0336124	conserved Plasmodium protein, unknown function	up-regulated
PF3D7_0219300	1.06088	0.0354255	conserved Plasmodium protein, unknown function	up-regulated
PF3D7_0402200	1.061	0.00971011	surface-associated interspersed protein 4.1 (SURFIN 4.1), pseudogene	up-regulated
PF3D7_1364900	1.07767	0.0210158	ferrochelatase	up-regulated
PF3D7_0717100	1.07974	0.0120365	conserved Plasmodium protein, unknown function	up-regulated
PF3D7_1140400	1.08229	0.0312246	conserved Plasmodium protein, unknown function	up-regulated
PF3D7_1207700	1.09663	0.0347828	blood stage antigen 41-3 precursor	up-regulated
PF3D7_0520400	1.10542	0.0112388	single-stranded DNA-binding protein, putative	up-regulated
PF3D7_0520500	1.11776	0.0103239	phosphomethylpyrimidine kinase, putative	up-regulated
PF3D7_1203600	1.12631	0.0147133	cytochrome c1 heme lyase, putative	up-regulated
PF3D7_0707500	1.1276	0.00392686	conserved Plasmodium protein, unknown function	up-regulated
PF3D7_1430300	1.12885	0.00240358	acid phosphatase, putative	up-regulated
PF3D7_1149200	1.14456	0.000883573	ring-infected erythrocyte surface antigen	up-regulated
PF3D7_1437300	1.15939	0.012448	conserved Plasmodium protein, unknown function	up-regulated
PF3D7_0513300	1.17722	0.0137648	purine nucleoside phosphorylase	up-regulated
PF3D7_1211100	1.17848	0.037185	HSP20-like chaperone	up-regulated
PF3D7_1447300	1.18107	0.0272646	mitochondrial ribosomal protein S14 precursor, putative	up-regulated
PF3D7_1129500	1.19281	0.00506957	A/G-specific adenine glycosylase, putative	up-regulated
PF3D7_0901900	1.2112	0.0116615	probable protein, unknown function	up-regulated
PF3D7_1252600	1.22053	0.0254009	esterase, putative	up-regulated
PF3D7_0304600	1.22683	0.0206515	circumsporozoite (CS) protein	up-regulated
PF3D7_1411900	1.23493	0.020784	p1/s1 nuclease, putative	up-regulated
PF3D7_0730100	1.23565	0.00219933	tRNA pseudouridine synthase D, putative	up-regulated
PF3D7_1221300	1.23769	0.0108356	conserved Plasmodium protein, unknown function	up-regulated
PF3D7_1334800	1.24532	0.00225537	MSP7-like protein	up-regulated
PF3D7_1324800	1.24717	0.00181448	dihydrofolate synthase/folylpolyglutamate synthase	up-regulated
PF3D7_0626900	1.26495	0.0168461	mitochondrial ribosomal protein L46 precursor, putative	up-regulated
PF3D7_1125800	1.27094	0.000890695	kelch domain-containing protein, putative	up-regulated
PF3D7_0830500	1.28042	0.000395035	sporozoite and liver stage tryptophan-rich protein, putative	up-regulated
PF3D7_0207900	1.28853	0.0136022	serine repeat antigen 2	up-regulated
PF3D7_0719200	1.30008	0.0206636	NIMA related kinase 4	up-regulated
PF3D7_1010300	1.30372	0.0457895	succinate dehydrogenase subunit 4, putative	up-regulated
PF3D7_0318700	1.31285	0.0349023	conserved Plasmodium protein, unknown function	up-regulated
PF3D7_1138200	1.31716	0.0177601	conserved Plasmodium membrane protein, unknown function	up-regulated
PF3D7_0907900	1.3182	0.00814375	peptide deformylase	up-regulated
PF3D7_1245400	1.31983	0.00278929	mitochondrial ribosomal protein L3 precursor, putative	up-regulated
PF3D7_0503100	1.32078	0.00370542	4-diphosphocytidyl-2-C-methyl-D-erythritol kinase, putative	up-regulated
PF3D7_1352900	1.32446	0.0117063	Plasmodium exported protein, unknown function	up-regulated
PF3D7_1016800	1.32971	0.01489	Plasmodium exported protein (PHISTc), unknown function	up-regulated
PF3D7_0626300	1.34269	0.0347402	3-oxoacyl-acyl-carrier protein synthase I/II	up-regulated
PF3D7_0112800	1.3478	0.0194616	Plasmodium exported protein (hyp11), unknown function	up-regulated
PF3D7_0721400	1.35221	0.000351998	conserved Plasmodium protein, unknown function	up-regulated
PF3D7_1148800	1.4217	0.0140249	Plasmodium exported protein (hyp11), unknown function	up-regulated
PF3D7_0912200	1.43498	0.000988556	conserved Plasmodium membrane protein, unknown function	up-regulated
PF3D7_1317600	1.46461	0.000428801	conserved Plasmodium protein, unknown function	up-regulated
PF3D7_0102700	1.46486	0.000654726	merozoite-associated tryptophan-rich antigen	up-regulated
PF3D7_1343600	1.47505	0.00109997	UDP-N-acetylglucosamine pyrophosphorylase, putative	up-regulated
PF3D7_1477300	1.48009	0.0492381	Plasmodium exported protein (PHIST), unknown function	up-regulated
PF3D7_0103800	1.49045	0.00807209	actin-related protein	up-regulated
PF3D7_0800900	1.49393	0.0458403	Plasmodium exported protein (hyp7), unknown function, pseudogene	up-regulated
PF3D7_1235100	1.49716	0.0413368	conserved Plasmodium protein, unknown function	up-regulated
PF3D7_1147800	1.50138	0.000341623	membrane associated erythrocyte binding-like protein	up-regulated
PF3D7_1478000	1.5078	0.00558453	Plasmodium exported protein (PHISTa), unknown function	up-regulated
PF3D7_0407100	1.52933	0.000274931	methyltransferase, putative	up-regulated
PF3D7_0730000	1.53009	0.0022156	conserved Plasmodium protein, unknown function	up-regulated
PF3D7_1479000	1.53728	0.025462	acyl-CoA synthetase	up-regulated
PF3D7_1408200	1.53817	0.000681772	AP2 domain transcription factor AP2-G2, putative	up-regulated
PF3D7_0918700	1.57793	0.000128139	conserved Plasmodium protein, unknown function	up-regulated
PF3D7_0301800	1.58205	0.00558951	Plasmodium exported protein, unknown function	up-regulated
PF3D7_0815900	1.64799	0.0142072	dihydrolipoyl dehydrogenase, apicoplast	up-regulated
PF3D7_1224800	1.66965	7.56e-05	conserved Plasmodium protein, unknown function	up-regulated
PF3D7_0702000	1.67983	7.93e-06	Plasmodium exported protein (hyp12), unknown function	up-regulated
PF3D7_1339600	1.69995	0.00293517	conserved Plasmodium protein, unknown function	up-regulated
PF3D7_0219700	1.77128	0.000157429	Plasmodium exported protein (PHISTc), unknown function	up-regulated
PF3D7_0816300	1.77901	0.000173743	conserved Plasmodium protein, unknown function	up-regulated
PF3D7_1002000	1.79457	0.00250083	Plasmodium exported protein (hyp2), unknown function	up-regulated
PF3D7_0511600	1.80868	0.00583951	apical rhoptry neck protein	up-regulated
PF3D7_0207800	1.83588	7.39e-06	serine repeat antigen 3	up-regulated
PF3D7_0112900	1.87643	0.000791407	Plasmodium exported protein, unknown function	up-regulated
PF3D7_0106200	1.89798	0.00294689	conserved Plasmodium protein, unknown function	up-regulated
PF3D7_0104000	1.91916	0.0240549	thrombospondin-related sporozoite protein	up-regulated
PF3D7_0916300	1.92152	0.00926329	conserved Plasmodium protein, unknown function	up-regulated
PF3D7_1137800	1.92271	0.00131731	sporozoite surface protein essential for liver stage development, putative	up-regulated
PF3D7_0925100	2.0015	0.00207382	conserved Plasmodium protein, unknown function	up-regulated
PF3D7_0108400	2.00474	2.36e-05	mitochondrial carrier protein, putative	up-regulated
PF3D7_0533000	2.03561	2.09e-05	rifin, pseudogene	up-regulated
PF3D7_1327100	2.05206	0.000707749	conserved Plasmodium protein, unknown function	up-regulated
PF3D7_0202100	2.08224	6.25e-05	liver stage associated protein 2	up-regulated
PF3D7_0701900	2.10655	3.73e-08	Plasmodium exported protein, unknown function	up-regulated
PF3D7_1103000	2.12046	0.0200544	conserved Plasmodium protein, unknown function	up-regulated
PF3D7_0532900	2.15088	1.97e-06	rifin	up-regulated
PF3D7_1404300	2.17835	0.00109936	secreted ookinete adhesive protein, putative	up-regulated
PF3D7_0731000	2.22173	1.02e-05	unspecified product	up-regulated
PF3D7_1401100	2.28439	2.98e-05	DnaJ protein, putative	up-regulated
PF3D7_1316300	2.36607	0.00476241	conserved Plasmodium protein, unknown function	up-regulated
PF3D7_1224700	2.37088	2.31e-09	conserved Plasmodium protein, unknown function	up-regulated
PF3D7_0729900	2.40892	3.42e-06	dynein heavy chain, putative	up-regulated
PF3D7_1477800	2.4376	0.00155533	acyl-CoA binding protein	up-regulated
PF3D7_1417300	2.5053	5.51e-07	cysteine protease ATG4, putative	up-regulated
PF3D7_1036300	2.57488	0.00500637	duffy binding-like merozoite surface protein 2	up-regulated
PF3D7_1401700	2.67713	0.00232946	conserved Plasmodium protein, unknown function	up-regulated
PF3D7_1001100	2.72957	1.13e-08	acyl-CoA binding protein, isoform 1, ACBP1	up-regulated
PF3D7_0702100	2.95078	1.35e-13	Plasmodium exported protein (PHISTb), unknown function, pseudogene	up-regulated
PF3D7_0202400	2.98163	2.48e-05	gamete antigen 27/25, putative	up-regulated
PF3D7_0620000	3.07187	1.75e-09	secreted ookinete protein 25, putative	up-regulated
PF3D7_1240400	3.088	2.17e-08	erythrocyte membrane protein 1, PfEMP1	up-regulated
PF3D7_0320400	3.09176	4.13e-13	oocyst capsule protein Cap380, putative	up-regulated
PF3D7_0402900	3.36551	0.0012259	probable protein, unknown function	up-regulated
PF3D7_1102900	3.80404	1.78e-19	Plasmodium exported protein (hyp11), unknown function	up-regulated
PF3D7_1301800	3.86552	2.35e-11	surface-associated interspersed protein 13.1 (SURFIN 13.1), pseudogene	up-regulated
PF3D7_1479200	4.10148	8.43e-07	Plasmodium exported protein (PHISTa), unknown function	up-regulated
PF3D7_1253800	4.21125	8.79e-06	Plasmodium exported protein (PHISTa), unknown function	up-regulated
PF3D7_0102100	4.28715	9.28e-27	stevor, pseudogene	up-regulated
PF3D7_0830300	4.59676	8.96e-22	sporozoite invasion-associated protein 2	up-regulated
PF3D7_1252900	4.63579	1.57e-16	Plasmodium exported protein, unknown function	up-regulated
PF3D7_1253700	4.68658	1.89e-14	rifin	up-regulated
PF3D7_0102000	4.74584	1.88e-14	Plasmodium exported protein (PHISTa), unknown function, pseudogene	up-regulated
PF3D7_1101500	5.51602	0.00461885	exported protein family 4	up-regulated
PF3D7_0422300	-0.369145	0.462215	alpha tubulin 2	no change
