# Supplementary material for: PfAP2-G2 Is Associated to Production and Maturation of Gametocytes in Plasmodium falciparum via Regulating the Expression of PfMDV-1
Source: Front Microbiol. 2021 Jan 18;11:631444. doi: 10.3389/fmicb.2020.631444 (PMC7848025; doi:10.3389/fmicb.2020.631444)
Supplement: Supplementary file 3 [file Table_3.XLSX]

## Sheet: Sheet1
Supplementary Table 3
Schizont stage RNA-seq
GeneSymbol	log2FoldChange	pvalue	Description	Change
PF3D7_1035200	-10.4959	4.34e-13	S-antigen	down-regulated
PF3D7_0829900	-2.54879	1.44e-25	unspecified product	down-regulated
PF3D7_0829800	-2.52514	7.42e-25	unspecified product	down-regulated
PF3D7_1335200	-2.4266	7.74e-33	reticulocyte binding protein homologue 6, pseudogene	down-regulated
PF3D7_0621400	-2.17879	9.03e-38	Pf77 protein	down-regulated
PF3D7_0521900	-2.10622	1.62e-39	conserved Plasmodium protein, unknown function	down-regulated
PF3D7_0930200	-2.04457	1.9e-30	leucine-rich repeat protein	down-regulated
PF3D7_1148200	-2.0409	8.79e-06	unspecified product	down-regulated
PF3D7_0715100	-2.00059	8.43e-08	C-Myc-binding protein, putative	down-regulated
PF3D7_1409500	-1.98253	3.52e-29	conserved Plasmodium protein, unknown function	down-regulated
PF3D7_0729800	-1.87093	0.000112931	dynein light chain, putative	down-regulated
PF3D7_0106600	-1.84009	3.14e-14	conserved Plasmodium protein, unknown function	down-regulated
PF3D7_0605700	-1.83363	7.06e-23	conserved Plasmodium protein, unknown function	down-regulated
PF3D7_1370900	-1.80931	0.00167386	unspecified product	down-regulated
PF3D7_0414800	-1.74494	3.68e-20	conserved Plasmodium protein, unknown function	down-regulated
PF3D7_1145000	-1.73682	7.29e-25	conserved Plasmodium protein, unknown function	down-regulated
PF3D7_1030400	-1.6859	1.79e-14	conserved Plasmodium protein, unknown function	down-regulated
PF3D7_1358600	-1.6482	8.33e-21	zinc finger protein, putative	down-regulated
PF3D7_1425500	-1.63641	4.12e-10	conserved Plasmodium protein, unknown function	down-regulated
PF3D7_1331400	-1.63088	1.42e-19	CPW-WPC family protein	down-regulated
PF3D7_1423100	-1.60782	7.52e-27	ankyrin, putative	down-regulated
PF3D7_1143600	-1.55669	1.12e-11	conserved Plasmodium protein, unknown function	down-regulated
PF3D7_1370500	-1.50283	0.00705076	unspecified product	down-regulated
PF3D7_1020200	-1.50162	6.18e-15	conserved Plasmodium protein, unknown function	down-regulated
PF3D7_1351600	-1.47059	9.81e-20	glycerol kinase	down-regulated
PF3D7_1020100	-1.46822	1.51e-13	flagellar outer arm dynein-associated protein, putative	down-regulated
PF3D7_0321300	-1.44653	2.03e-14	conserved Plasmodium protein, unknown function	down-regulated
PF3D7_1370800	-1.43755	1.12e-07	unspecified product	down-regulated
PF3D7_0929600	-1.43223	5.93e-17	G2 protein, putative	down-regulated
PF3D7_0630200	-1.42586	1.44e-06	secreted ookinete protein, putative	down-regulated
PF3D7_1020300	-1.41988	6.9e-19	cytoplasmic dynein intermediate chain, putative	down-regulated
PF3D7_1438800	-1.40217	8.11e-17	conserved Plasmodium protein, unknown function	down-regulated
PF3D7_1013800	-1.38932	1.86e-16	conserved Plasmodium protein, unknown function	down-regulated
PF3D7_1218100	-1.35711	9.34e-10	conserved Plasmodium protein, unknown function	down-regulated
PF3D7_0311400	-1.35452	4.15e-15	protein kinase, putative	down-regulated
PF3D7_1230100	-1.34785	2.98e-16	thioredoxin-like associated protein 1, putative	down-regulated
PF3D7_0813800	-1.34174	8.81e-11	GDP-mannose 4,6-dehydratase	down-regulated
PF3D7_0621350	-1.33524	1.42e-11	protein SYS1, putative	down-regulated
PF3D7_0611500	-1.32915	4.77e-10	conserved Plasmodium protein, unknown function	down-regulated
PF3D7_1355700	-1.31755	5.65e-16	NLI interacting factor-like phosphatase, putative	down-regulated
PF3D7_1469900	-1.31009	5.13e-11	conserved Plasmodium protein, unknown function	down-regulated
PF3D7_1335000	-1.30908	5.11e-09	MSP7-like protein	down-regulated
PF3D7_1341800	-1.30134	1.16e-15	inner membrane complex protein 1k, putative	down-regulated
PF3D7_1348700	-1.26035	1.41e-07	WD repeat-containing protein 16, putative	down-regulated
PF3D7_0514000	-1.24018	8.25e-11	tubulin--tyrosine ligase, putative	down-regulated
PF3D7_1435200	-1.23498	8.07e-14	conserved Plasmodium protein, unknown function	down-regulated
PF3D7_1017700	-1.22476	2.14e-09	conserved Plasmodium protein, unknown function	down-regulated
PF3D7_0903600	-1.22226	8e-08	conserved Plasmodium protein, unknown function, unspecified product	down-regulated
PF3D7_0613300	-1.21931	2.81e-14	rhoptry protein ROP14	down-regulated
PF3D7_0423300	-1.21657	3.17e-13	conserved Plasmodium protein, unknown function	down-regulated
PF3D7_0507300	-1.20547	1.22e-08	conserved Plasmodium protein, unknown function	down-regulated
PF3D7_0408200	-1.20528	3.15e-09	conserved Plasmodium protein, unknown function	down-regulated
PF3D7_1430500	-1.18147	3.4e-07	conserved Plasmodium protein, unknown function	down-regulated
PF3D7_0909500	-1.17321	5.11e-11	subpellicular microtubule protein 1, putative	down-regulated
PF3D7_0805100	-1.1724	2.21e-13	conserved Plasmodium protein, unknown function	down-regulated
PF3D7_0723300	-1.17045	7.29e-15	conserved Plasmodium protein, unknown function	down-regulated
PF3D7_1224600	-1.15985	4.13e-08	cytochrome c heme lyase, putative	down-regulated
PF3D7_1216500	-1.15205	2.28e-11	male development gene 1	down-regulated
PF3D7_1144200	-1.14693	4.74e-06	conserved Plasmodium protein, unknown function	down-regulated
PF3D7_0813700	-1.13913	4.94e-11	ABC transporter F family member 1, putative	down-regulated
PF3D7_1206300	-1.13498	1.5e-14	conserved Plasmodium protein, unknown function	down-regulated
PF3D7_0214900	-1.13159	1.94e-13	rhoptry neck protein 6	down-regulated
PF3D7_1318700	-1.12292	2.54e-12	conserved Plasmodium protein, unknown function	down-regulated
PF3D7_0111000	-1.12245	3.73e-12	kinesin-8, putative	down-regulated
PF3D7_1023800	-1.12024	5.84e-07	conserved Plasmodium protein, unknown function	down-regulated
PF3D7_0515400	-1.11724	5.53e-09	conserved Plasmodium protein, unknown function	down-regulated
PF3D7_1004600	-1.11063	2.53e-11	conserved Plasmodium membrane protein, unknown function	down-regulated
PF3D7_0405200	-1.10446	1.36e-12	ag-1 blood stage membrane protein homologue	down-regulated
PF3D7_1126700	-1.09874	1.12e-08	autophagy-related protein 23, putative	down-regulated
PF3D7_0516500	-1.09658	3.6e-08	major facilitator superfamily domain-containing protein, putative	down-regulated
PF3D7_1335400	-1.09347	0.0389358	reticulocyte binding protein 2 homologue a	down-regulated
PF3D7_0817600	-1.09186	2.22e-13	conserved Plasmodium protein, unknown function	down-regulated
PF3D7_1301900	-1.0912	5.2e-05	Plasmodium exported protein, unknown function	down-regulated
PF3D7_1007300	-1.08967	5.86e-08	RING zinc finger protein, putative	down-regulated
PF3D7_1129600	-1.08903	5.9e-08	phosphatidylinositol-4-phosphate 5-kinase, putative	down-regulated
PF3D7_0819800	-1.08597	8.32e-11	conserved Plasmodium protein, unknown function	down-regulated
PF3D7_1146600	-1.08395	4.82e-13	oocyst rupture protein 1, putative	down-regulated
PF3D7_0624300	-1.08353	0.000941092	CPW-WPC family protein	down-regulated
PF3D7_0818300	-1.07796	3.02e-07	dynactin subunit 6, putative	down-regulated
PF3D7_1365600	-1.07509	4.06e-12	DNA topoisomerase VI, b subunit, putative	down-regulated
PF3D7_0420500	-1.07444	2.53e-07	conserved Plasmodium protein, unknown function	down-regulated
PF3D7_1247800	-1.06506	4.16e-12	dipeptidyl aminopeptidase 2	down-regulated
PF3D7_1108100	-1.05651	2.2e-11	conserved Plasmodium protein, unknown function	down-regulated
PF3D7_0612500	-1.05253	3.83e-08	conserved Plasmodium protein, unknown function	down-regulated
PF3D7_0908500	-1.03793	4.52e-10	conserved Plasmodium protein, unknown function	down-regulated
PF3D7_1333800	-1.03578	2.99e-10	conserved Plasmodium protein, unknown function	down-regulated
PF3D7_1431400	-1.03221	2.35e-12	conserved Plasmodium protein, unknown function	down-regulated
PF3D7_0206700	-1.03212	1.97e-09	adenylosuccinate lyase	down-regulated
PF3D7_0308400	-1.03174	0.00109618	U4 spliceosomal RNA	down-regulated
PF3D7_0927500	-1.0317	1.42e-06	dynein light chain, putative	down-regulated
PF3D7_0931900	-1.02918	6.26e-09	adenylate kinase-like protein 2	down-regulated
PF3D7_0930400	-1.02017	4.34e-09	zinc finger protein, putative	down-regulated
PF3D7_1243900	-1.02005	8.22e-11	double C2-like domain-containing protein	down-regulated
PF3D7_0303200	-1.01811	1.69e-11	HAD superfamily protein, putative	down-regulated
PF3D7_1332200	-1.01053	7.69e-11	conserved Plasmodium protein, unknown function	down-regulated
PF3D7_0930900	-1.00756	2.27e-05	NifU-like protein, putative	down-regulated
PF3D7_1035700	-1.0071	2.47e-11	duffy binding-like merozoite surface protein	down-regulated
PF3D7_1332100	-1.0067	2.52e-08	conserved Plasmodium membrane protein, unknown function	down-regulated
PF3D7_0828700	-1.00332	3.55e-09	conserved Plasmodium protein, unknown function	down-regulated
PF3D7_0614700	-1.002	1.77e-10	conserved Plasmodium protein, unknown function	down-regulated
PF3D7_0315300	-1.00178	1.35e-08	conserved Plasmodium protein, unknown function	down-regulated
PF3D7_1031000	-1.00035	2.3e-08	25 kDa ookinete surface antigen precursor	down-regulated
PF3D7_0929900	1.0019	9.14e-08	conserved Plasmodium protein, unknown function	up-regulated
PF3D7_0422100	1.01785	1.8e-09	transmembrane emp24 domain-containing protein, putative	up-regulated
PF3D7_0306200	1.03807	1.4e-08	activator of Hsp90 ATPase	up-regulated
PF3D7_1102900	1.04363	0.00058246	Plasmodium exported protein (hyp11), unknown function	up-regulated
PF3D7_1419300	1.04658	1.16e-07	glutathione S-transferase	up-regulated
PF3D7_1015900	1.06767	2.61e-11	enolase	up-regulated
PF3D7_1301200	1.06828	5.39e-09	glycophorin binding protein	up-regulated
PF3D7_0107200	1.07029	5.34e-06	carbon catabolite repressor protein 4, putative	up-regulated
PF3D7_1241600	1.09122	3.37e-08	mitochondrial carrier protein, putative	up-regulated
PF3D7_0719200	1.09584	1.68e-06	NIMA related kinase 4	up-regulated
PF3D7_0323200	1.10417	2.66e-06	conserved Plasmodium protein, unknown function	up-regulated
PF3D7_1012400	1.11439	2.79e-10	hypoxanthine-guanine phosphoribosyltransferase	up-regulated
PF3D7_1352900	1.13006	1.15e-06	Plasmodium exported protein, unknown function	up-regulated
mal_rna_10	1.1318	0.00577694	unspecified product	up-regulated
PF3D7_1479000	1.13243	2.49e-06	acyl-CoA synthetase	up-regulated
PF3D7_0936000	1.14789	6.3e-07	ring-exported protein 2	up-regulated
PF3D7_1110000	1.14916	4.83e-08	conserved Plasmodium protein, unknown function	up-regulated
PF3D7_1229400	1.19191	3.15e-12	macrophage migration inhibitory factor	up-regulated
PF3D7_0513300	1.20011	2.33e-13	purine nucleoside phosphorylase	up-regulated
PF3D7_1127400	1.21266	3.08e-07	conserved Plasmodium protein, unknown function	up-regulated
PF3D7_0925100	1.23207	3.39e-06	conserved Plasmodium protein, unknown function	up-regulated
PF3D7_1444600	1.23601	1.38e-05	conserved Plasmodium protein, unknown function	up-regulated
PF3D7_1026900	1.28048	2.2e-06	biotin--acetyl-CoA-carboxylase, putative	up-regulated
PF3D7_1148800	1.28324	1.97e-10	Plasmodium exported protein (hyp11), unknown function	up-regulated
PF3D7_0108400	1.29055	5.46e-11	mitochondrial carrier protein, putative	up-regulated
PF3D7_0626300	1.3305	4.15e-12	3-oxoacyl-acyl-carrier protein synthase I/II	up-regulated
PF3D7_1478100	1.48539	2.29e-12	Plasmodium exported protein (hyp13), unknown function	up-regulated
PF3D7_1364900	1.49771	9.39e-12	ferrochelatase	up-regulated
PF3D7_0815900	1.58841	1.19e-14	dihydrolipoyl dehydrogenase, apicoplast	up-regulated
PF3D7_1404300	1.6109	3.98e-14	secreted ookinete adhesive protein, putative	up-regulated
PF3D7_0936900	1.62678	6.95e-14	Plasmodium exported protein (PHISTb), unknown function, pseudogene	up-regulated
PF3D7_1478000	1.9325	4.16e-27	Plasmodium exported protein (PHISTa), unknown function	up-regulated
PF3D7_1036300	1.97315	7.99e-38	duffy binding-like merozoite surface protein 2	up-regulated
PF3D7_0620000	2.51268	3.85e-33	secreted ookinete protein 25, putative	up-regulated
PF3D7_0532900	2.85399	4.38e-22	rifin	up-regulated
PF3D7_0808900	2.95975	4.07e-18	rifin	up-regulated
PF3D7_1479200	3.05046	4.16e-07	Plasmodium exported protein (PHISTa), unknown function	up-regulated
mal_rna_18	3.20897	3.66e-05	unspecified product	up-regulated
PF3D7_1252900	3.47899	2.48e-11	Plasmodium exported protein, unknown function	up-regulated
PF3D7_0424300	4.49732	2.27e-66	erythrocyte binding antigen-165, pseudogene	up-regulated
PF3D7_1479100	5.65028	1.06e-16	Plasmodium exported protein, unknown function	up-regulated
PF3D7_0422300	-0.43739	0.0105386	alpha tubulin 2	no change
